# Supplementary material for: The Notch signaling pathway controls CD8+ T cell differentiation independently of the classical effector HES1
Source: PLoS One. 2019 Apr 5;14(4):e0215012. doi: 10.1371/journal.pone.0215012 (PMC6450647; doi:10.1371/journal.pone.0215012)
Supplement: S1 File — Individual data, mean, SD, SE and statistical tests for each experiment described in the manuscript. (XLSX) [file pone.0215012.s003.xlsx]

## Sheet: Feuil1
	Figure 1A	Mean	S.D	S.E	Statistical method used	P value	# samples
	NAIVE N1N2fl/fl	0.09273	0.06941	0.02834	One way repeated measures ANOVA/Tukey's multiple comparisons test	*P<0.05	6
	NAIVE N1N2∆/∆	0.05424	0.02685	0.01096			6
	Day 3 N1N2fl/fl	0.1376	0.07886	0.03219			6
	Day 3 N1N2∆/∆	0.0361	0.03136	0.0128			6
	Figure 1B	Mean	S.D	S.E	Statistical method used	P value	# samples
	Tet-OVA+ Hes1fl/fl	1.061	0.6172	0.1594	Unpaired T test	P>0.1	15
	Tet-OVA+ Hes1∆/∆	1.12	0.3814	0.09536			16
	Figure 1C	Mean	S.D	S.E	Statistical method used	P value	# samples
	SLEC Hes1fl/fl	72.09	8.146	2.103	Unpaired T test	P>0.1	15
	SLEC Hes1∆/∆	70.46	13.36	3.341			16
	MPEC Hes1fl/fl	7.502	3.654	0.9435	Unpaired T test	P>0.1	15
	MPEC Hes1∆/∆	7.189	3.932	0.9831			16
	Figure 1D	Mean	S.D	S.E	Statistical method used	P value	# samples
	IFN-γ Hes1fl/fl	0.7517	0.2186	0.08924	Unpaired T test	P>0.1	11
	IFN-γ Hes1∆/∆	1.21	0.3235	0.1321			12
	TNF-𝛼 Hes1fl/fl	0.4022	0.1826	0.07453	Unpaired T test	P>0.1	11
	TNF-𝛼 Hes1∆/∆	0.6282	0.3114	0.1271			12
	Figure 2A	Mean	S.D	S.E	Statistical method used	P value	# samples
	Tet-OVA+ Hes1fl/fl	1.304	0.5242	0.1853	Unpaired T test	P>0.1	8
	Tet-OVA+ Hes1∆/∆	1.547	0.3799	0.1436			7
	Figure 2B	Mean	S.D	S.E	Statistical method used	P value	# samples
	SLEC Hes1fl/fl	10.02	4.021	1.422	Unpaired T test	P>0.1	8
	SLEC Hes1∆/∆	8.549	2.582	0.9761			7
	MPEC Hes1fl/fl	55.69	8.419	2.977	Unpaired T test	P>0.1	8
	MPEC Hes1∆/∆	57.01	12.61	4.457			7
	Figure 2C	Mean	S.D	S.E	Statistical method used	P value	# samples
	IFN-γ Hes1fl/fl	0.4881	0.1109	0.0392	Unpaired T test	P<0.01	8
	IFN-γ Hes1∆/∆	0.7576	0.156	0.05897			7
	TNF-𝛼 Hes1fl/fl	0.3193	0.1127	0.03983	Unpaired T test	P>0.1	8
	TNF-𝛼 Hes1∆/∆	0.5004	0.2094	0.07916			7
	Figure 3A	Mean	S.D	S.E	Statistical method used	P value	# samples
	NAIVE	0.9569	0.2609	0.0753	One way repeated measures ANOVA/Tukey's multiple comparisons test	*P<0.05 **P<0.01 ***P<0.001	12
	WT	0.5087	0.06156	0.02513			6
	N1N2∆/∆	0.6058	0.2767	0.1129			6
	Hes1∆/∆	0.4409	0.1351	0.05515			6
	Figure 3B	Mean	S.D	S.E	Statistical method used	P value	# samples
	p-AKTS473 Hes1fl/fl	3.452	0.2838	0.08976	Unpaired T test	P>0.1	10
	p-AKTS473 Hes1∆/∆	3.546	0.245	0.07749			10
	p-AKTT308 Hes1fl/fl	4.987	0.8561	0.2707	Unpaired T test	P>0.1	10
	p-AKTT308 Hes1∆/∆	5.041	0.6344	0.2006			10
	Figure 3C	Mean	S.D	S.E	Statistical method used	P value	# samples
	p-S6 Hes1fl/fl	240.2	48.45	15.32	Unpaired T test/Welch's correction	P>0.1	10
	p-S6 Hes1∆/∆	254.5	64.24	20.31			10
	Figure Supp. 1A	Mean	S.D	S.E	Statistical method used	P value	# samples
	NAIVE OT-I Hes1fl/fl	0.02491	0.03388	0.01515	One way repeated measures ANOVA/Tukey's multiple comparisons test	**P<0.01	5
	NAIVE OT-1 Hes1∆/∆	0.02772	0.03305	0.01349			6
	Day 3 OT-I Hes1fl/fl	0.06819	0.02979	0.01216			6
	Day OT-I Hes1∆/∆	0.004902	0.002177	0.0008889			6
	Figure Supp. 1C	Mean	S.D	S.E	Statistical method used	P value	# samples
	p-AKTS473 N1N2fl/fl	3.27	0.195	0.07963	Unpaired T test	**P<0.01	6
	p-AKTS473 N1N2∆/∆	2.721	0.2276	0.1018			5
	Figure Supp. 2A	Mean	S.D	S.E	Statistical method used	P value	# samples
	p-AKTS473 Hes1fl/fl	2.15	0.1558	0.04928	Unpaired T test	P>0.1	10
	p-AKTS473 Hes1∆/∆	2.309	0.2356	0.0745			10
	p-AKTT308 Hes1fl/fl	2.783	0.1301	0.04115	Unpaired T test	P>0.1	10
	p-AKTT308 Hes1∆/∆	3.143	0.5206	0.1646			10
	Figure Supp. 2B	Mean	S.D	S.E	Statistical method used	P value	# samples
	p-S6 Hes1fl/fl	8.72	2.206	0.6976	Unpaired T test/Welch's correction	P>0.1	10
	p-S6 Hes1∆/∆	12.34	6.992	2.211			10
